# Supplementary material for: A genome-wide screen reveals that Dyrk1A kinase promotes nucleotide excision repair by preventing aberrant overexpression of cyclin D1 and p21
Source: J Biol Chem. 2023 Jun 9;299(7):104900. doi: 10.1016/j.jbc.2023.104900 (PMC10339196; doi:10.1016/j.jbc.2023.104900)
Supplement: Table S1 [file mmc2.xlsx]

## Sheet: Gene summary
Table S1
MAGECK analysis of NER screen
Gene ranks based on sgRNA enrichment in the NER-deficient population
Gene	Rank	RRA score	p-value
XPA	1	2.0317e-08	2.2847e-07
XPC	2	2.561e-08	2.2847e-07
GTF2H4	3	6.3029e-08	2.2847e-07
GTF2H3	4	1.7034e-07	6.8541e-07
GTF2H2	5	1.5652e-06	5.7118e-06
GTF2H5	6	1.2866e-05	4.1353e-05
SPATC1L	7	2.0791e-05	6.42e-05
BEX5	8	2.307e-05	6.9227e-05
MMS22L	9	2.3456e-05	7.1968e-05
hsa-mir-29c	10	2.9505e-05	0.00011858
PIWIL1	11	4.776e-05	0.00014599
ZNF182	12	5.2891e-05	0.00015833
ADAMTS7	13	7.0366e-05	0.00021042
SPAG1	14	0.00011727	0.00035162
C6orf62	15	0.00012488	0.00037446
hsa-mir-4785	16	0.00013253	0.00053531
PHLDA3	17	0.00014492	0.00043935
CFC1B	18	0.00023454	0.00046494
C16orf90	19	0.00025799	0.00075829
CCT6B	20	0.00025852	0.00075921
hsa-mir-3684	21	0.00026166	0.001011
ZC3HC1	22	0.00027936	0.00081907
hsa-mir-325	23	0.00028091	0.0010836
hsa-mir-633	24	0.00028144	0.001085
hsa-mir-15a	25	0.00028438	0.0010946
RFXAP	26	0.00030489	0.00088349
ZNF709	27	0.00033751	0.00099499
CORO7	28	0.0003987	0.001165
IL13RA1	29	0.00048607	0.0014222
KCTD11	30	0.00049249	0.0014391
RAD9B	31	0.00051246	0.001488
SPIRE1	32	0.00053939	0.001563
BBS1	33	0.0005635	0.001631
IFLTD1	34	0.00056974	0.0016512
hsa-mir-4753	35	0.00057959	0.0021853
KIT	36	0.00058628	0.001701
PQLC1	37	0.00059842	0.0017329
SELE	38	0.00061294	0.0017754
PEX26	39	0.00063252	0.0018312
XPO7	40	0.00065069	0.0018805
CEPT1	41	0.00067694	0.0019559
PKD2	42	0.00068006	0.0019623
CDA	43	0.00071513	0.0020583
ABCC5	44	0.00072695	0.0020884
C9orf173	45	0.00073679	0.0021195
DYRK1A	46	0.00075877	0.0021853
BHLHA15	47	0.00077384	0.0022278
TM4SF4	48	0.00079159	0.0022749
hsa-mir-3657	49	0.00079425	0.0029393
TNFRSF1A	50	0.00079552	0.0022849
POLH	51	0.00081583	0.0023411
SYPL2	52	0.00082073	0.002353
BRAP	53	0.00083281	0.0023845
EHD4	54	0.00084211	0.0024088
ERCC5	55	0.00086761	0.0024814
NUP62	56	0.00089257	0.0025486
WNT9B	57	0.00089572	0.0025545
IL31	58	0.0009145	0.0026148
ASB10	59	0.00095177	0.0027209
CDK11A	60	0.00096138	0.0027419
ARL11	61	0.00096271	0.0027446
SLC35B3	62	0.00097881	0.0027867
METTL11B	63	0.00098772	0.0028109
CEACAM21	64	0.0010083	0.0028694
MTRNR2L5	65	0.0010162	0.0019532
CNPY2	66	0.0010336	0.0029452
NAP1L3	67	0.0010551	0.0030096
HOOK3	68	0.0010631	0.003027
TRAM1L1	69	0.001102	0.003133
SYT3	70	0.0011489	0.0032596
ZNF35	71	0.0011528	0.0032742
RAD21L1	72	0.0011648	0.0033108
SLC5A10	73	0.0011702	0.0033231
TTL	74	0.0011958	0.0033907
ARNTL2	75	0.0012314	0.0034876
CHM	76	0.001254	0.0035447
hsa-mir-431	77	0.001255	0.0045943
SLC38A6	78	0.0012629	0.0035703
HTR1E	79	0.001271	0.0035904
PRH1	80	0.0012723	0.0035941
RHOT1	81	0.0012895	0.0036443
DNAJC19	82	0.00129	0.0036457
HNRNPR	83	0.0012905	0.0036494
GDPD4	84	0.0013095	0.0036969
LRP2BP	85	0.0013249	0.0037467
FGFRL1	86	0.0013364	0.0037782
RNF128	87	0.0013503	0.0038129
SLC4A1AP	88	0.001477	0.0041543
IL15	89	0.0015097	0.0042571
ACAD10	90	0.0015937	0.004497
E2F7	91	0.0016044	0.0045276
P4HA1	92	0.0016176	0.0045664
PRTN3	93	0.0016644	0.0046985
ASB9	94	0.0016948	0.0047858
GNAQ	95	0.0017113	0.0048273
AEBP2	96	0.0017521	0.0049407
COX18	97	0.0017582	0.0049562
TIGD2	98	0.0017595	0.0049585
FCHO1	99	0.001805	0.0050814
KPNA1	100	0.0018113	0.005102
GPR101	101	0.0018249	0.0051404
FRMD4B	102	0.0018317	0.0051582
hsa-mir-4492	103	0.0018439	0.0066487
HMG20B	104	0.0018455	0.0051952
TXNL1	105	0.0018557	0.0052212
RCN1	106	0.0018599	0.0052331
GPR114	107	0.0018663	0.0052496
ATF7IP	108	0.001867	0.0052518
SLC22A10	109	0.0019144	0.005377
TUBG1	110	0.0019428	0.005462
MREG	111	0.0019456	0.0054746
SLC35F3	112	0.0019802	0.0055626
NKAIN1	113	0.0019924	0.0055872
AMER3	114	0.0019924	0.0055872
PEX1	115	0.0019958	0.0055991
HPRT1	116	0.0020019	0.0056179
OR8B4	117	0.0020152	0.0056576
SLK	118	0.0020393	0.0057175
hsa-mir-3188	119	0.0020651	0.0074401
DHRS7B	120	0.002074	0.0058093
GALNT2	121	0.0020861	0.0058454
LYRM2	122	0.0021202	0.0059318
PI3	123	0.0021202	0.0059318
PDCD4	124	0.002133	0.0059743
CDKN2B	125	0.0021547	0.00603
WDR90	126	0.002167	0.0060638
CASP1	127	0.0021798	0.0060972
MAGEA1	128	0.0022266	0.006227
OPN1SW	129	0.0022401	0.0062571
FRA10AC1	130	0.0022596	0.0063088
OR6V1	131	0.0022646	0.0063215
CD101	132	0.0022735	0.0063503
VSNL1	133	0.0022748	0.0063544
SPDYE1	134	0.00229	0.0063956
TFB2M	135	0.0023232	0.0064924
MED19	136	0.0023412	0.006539
ATP5C1	137	0.0023478	0.0065562
KLRC4-KLRK1	138	0.0023598	0.0045948
IK	139	0.0023643	0.0066035
TRIM4	140	0.0023672	0.0066094
EPO	141	0.0023987	0.0066857
C10orf137	142	0.002414	0.0067287
hsa-mir-610	143	0.0024389	0.0087785
ITGB1	144	0.0024608	0.0068539
hsa-mir-1294	145	0.0024684	0.0088822
IL17A	146	0.0024794	0.0069096
hsa-mir-8061	147	0.0024847	0.0089416
SUMO3	148	0.0025077	0.0069825
DIS3L	149	0.0025245	0.0070325
HNRNPA1	150	0.0025272	0.0070403
hsa-mir-4716	151	0.0025308	0.0090965
SDPR	152	0.0025459	0.0070819
BDKRB2	153	0.0025646	0.0071299
HOXB2	154	0.0025717	0.00715
SMNDC1	155	0.0025998	0.007224
SLC45A4	156	0.0026013	0.0072277
CBWD3	157	0.0026097	0.0051061
LY9	158	0.0026433	0.0073533
SORCS2	159	0.0026463	0.0073611
2018-09-12	160	0.0026482	0.0073647
OR7E24	161	0.0026761	0.0074392
hsa-mir-519a-1	162	0.0026833	0.0074557
TLR8	163	0.002695	0.0074863
HNRNPU	164	0.0027092	0.0075256
SLC31A1	165	0.0027396	0.0076179
WDR46	166	0.0027418	0.0076229
ADAM21	167	0.0027452	0.0076302
RNF149	168	0.0027507	0.0076458
RASA2	169	0.0027619	0.0076745
GCSAM	170	0.0027886	0.0077477
C3	171	0.0028011	0.0077787
DSEL	172	0.0028355	0.0078706
ZNF730	173	0.0028433	0.0078902
CDHR2	174	0.002866	0.0079519
hsa-mir-3131	175	0.0028814	0.010284
MICU3	176	0.0028816	0.0079981
FAM185A	177	0.0028823	0.0079999
ARMC4	178	0.0028887	0.0080154
RNF157	179	0.0029291	0.0081297
IL1RAP	180	0.0029374	0.0081479
ARNTL	181	0.0029431	0.008163
JAG1	182	0.0029508	0.0081845
MAP10	183	0.0029807	0.0082558
ZNF776	184	0.0030593	0.0084824
KLB	185	0.0030696	0.0085085
OCM2	186	0.0031164	0.0086405
EYS	187	0.0031471	0.008726
VPS72	188	0.0031568	0.0087543
KRTAP10-6	189	0.0031632	0.0087744
COL8A1	190	0.0032048	0.0088708
FAM19A4	191	0.00321	0.0088845
SH3GLB2	192	0.003212	0.0088891
SLC12A7	193	0.0032705	0.0090509
STX2	194	0.0032965	0.0091199
SMAD3	195	0.0033036	0.0091436
TMEM232	196	0.0033455	0.0092578
hsa-mir-520c	197	0.0033869	0.0093652
hsa-mir-6508	198	0.0034046	0.012085
CLINT1	199	0.003427	0.0094735
SLC5A3	200	0.003444	0.009522
ARVCF	201	0.0034666	0.0095846
CDH5	202	0.0034862	0.0096348
CCDC125	203	0.0034893	0.0096444
LRRC8D	204	0.0034908	0.0096499
HELLS	205	0.0034925	0.0096549
KIN	206	0.0035033	0.009681
RHBDD1	207	0.0035206	0.0097331
IQSEC3	208	0.0035239	0.0097376
ENC1	209	0.003549	0.0098117
FAM200B	210	0.0035837	0.0099062
TLR10	211	0.0035844	0.0099081
CTSO	212	0.0036312	0.01004
MTCH1	213	0.0036441	0.010079
GTF2H1	214	0.0036581	0.010123
RPS6KC1	215	0.0036748	0.010159
SLC29A3	216	0.003678	0.01017
hsa-mir-323b	217	0.0036789	0.013027
HMBOX1	218	0.0036986	0.010224
MAN1A2	219	0.0037248	0.010302
UPP2	220	0.0037332	0.010322
VRK2	221	0.0037599	0.010398
AKR1D1	222	0.0037683	0.01042
GNB3	223	0.0037716	0.010426
RFX3	224	0.0038048	0.010512
NonTargetingControlGuideForHuman_0556	225	0.0038077	0.0037407
MR1	226	0.0038507	0.010636
ACOX1	227	0.0038545	0.010644
FOXE3	228	0.0039105	0.010795
KRTAP5-9	229	0.0039204	0.010819
CABP1	230	0.0039284	0.010835
FSBP	231	0.0039683	0.010957
hsa-mir-6846	232	0.0039762	0.014031
PATL1	233	0.0039868	0.011012
SOAT1	234	0.0040002	0.01106
TRIP6	235	0.0040035	0.011069
GPCPD1	236	0.0040056	0.011075
ZBTB8A	237	0.004025	0.011125
PI16	238	0.0040309	0.011137
VAMP4	239	0.004037	0.011149
C4orf46	240	0.0040511	0.011182
A2ML1	241	0.004074	0.011235
ACOT12	242	0.0040992	0.011301
GRAMD2	243	0.0041146	0.011346
TLR3	244	0.0041349	0.011397
UGT2B17	245	0.0041412	0.011411
OR6K3	246	0.0041459	0.011429
hsa-mir-548b	247	0.004168	0.014671
LECT2	248	0.0041927	0.011548
TCEAL2	249	0.0042081	0.011592
TESK2	250	0.0042395	0.011689
GLTP	251	0.0042614	0.011759
PKIG	252	0.0042863	0.01183
hsa-mir-211	253	0.0042876	0.015081
KRTAP22-2	254	0.0042881	0.011834
ZNF765	255	0.0043278	0.011941
AHCTF1	256	0.0043331	0.011954
ERCC3	257	0.0043578	0.012016
SLC43A3	258	0.0043759	0.01207
MORN3	259	0.0044003	0.012143
KLRF2	260	0.0044038	0.012153
C1QTNF1	261	0.0044266	0.012216
RNASE7	262	0.0044284	0.012225
GPX8	263	0.0044587	0.012315
AFMID	264	0.0044734	0.012355
RNF121	265	0.0044739	0.012357
CREB3	266	0.004488	0.012397
POF1B	267	0.0044882	0.012397
PDE8B	268	0.0045201	0.012483
SPAG7	269	0.0045251	0.012497
hsa-mir-2053	270	0.0045271	0.015872
PTN	271	0.0045669	0.012617
ECT2L	272	0.0046137	0.012742
ARL13A	273	0.0046664	0.012875
GPSM3	274	0.0047027	0.012972
ZNF664	275	0.0047072	0.012987
LTN1	276	0.0047085	0.01299
ASCC1	277	0.0047111	0.012999
hsa-mir-4311	278	0.0047565	0.01668
TRPM8	279	0.0047607	0.013126
SYT2	280	0.0047971	0.013211
CTNND2	281	0.0048007	0.013226
hsa-mir-3977	282	0.0048044	0.016845
hsa-mir-490	283	0.0048169	0.016886
RBFOX2	284	0.0048241	0.013283
ZNF599	285	0.0048475	0.013349
ZKSCAN3	286	0.0048927	0.013485
TNS3	287	0.0049072	0.013517
CYB561	288	0.0049456	0.013625
hsa-mir-718	289	0.0049456	0.017307
EXOC7	290	0.0049878	0.013731
TDRD9	291	0.0050345	0.013856
C1orf52	292	0.0050484	0.013889
BMPR1B	293	0.0050813	0.013992
HIST1H2BK	294	0.0051011	0.014038
TMEM219	295	0.005128	0.014115
hsa-mir-4697	296	0.0051503	0.017959
MYL12B	297	0.0051748	0.014238
FAAH2	298	0.0051763	0.014241
TMC3	299	0.0052215	0.014371
RELB	300	0.0052295	0.0144
SHQ1	301	0.005235	0.014415
GSTK1	302	0.0052428	0.014434
ATG2B	303	0.0052513	0.014464
FLJ44313	304	0.0052669	0.014502
GOSR2	305	0.0052683	0.014508
ABCA13	306	0.0052697	0.01451
GRM2	307	0.0052953	0.014577
RBM25	308	0.0053135	0.014627
IFI27	309	0.0053396	0.014689
SPG7	310	0.0053482	0.014716
KIAA1244	311	0.0053583	0.01474
UBL4A	312	0.0053597	0.014744
CEP112	313	0.0053618	0.014749
OR2J3	314	0.0053712	0.014777
ETFDH	315	0.0054085	0.014864
RPS12	316	0.0054232	0.014901
NonTargetingControlGuideForHuman_0953	317	0.0054339	0.005378
SUZ12	318	0.0054553	0.014988
ALG11	319	0.0054682	0.015019
CACNG5	320	0.0054992	0.015093
CCDC140	321	0.0055487	0.01521
RNF217	322	0.0055955	0.015336
CLPX	323	0.0056089	0.015376
TMEM247	324	0.0056422	0.015467
KRR1	325	0.0056601	0.015513
SFT2D3	326	0.0057255	0.015692
SOHLH2	327	0.0057357	0.015714
BRCC3	328	0.0057824	0.015846
NSUN5	329	0.0057994	0.015889
hsa-mir-6798	330	0.0058229	0.020165
PRKAA1	331	0.0058291	0.015976
DDX60	332	0.0058625	0.016054
NMI	333	0.0058759	0.01609
PRSS33	334	0.0058877	0.016121
PRDM9	335	0.0059226	0.016216
ANKRD39	336	0.005946	0.016274
C10orf62	337	0.0059686	0.016334
C16orf74	338	0.0059693	0.016336
CRYAA	339	0.0059726	0.016344
BAI3	340	0.0060078	0.016447
KCNT2	341	0.0060133	0.016461
CD36	342	0.0060255	0.016488
RRAGD	343	0.0060628	0.016576
ROBO4	344	0.0060887	0.016637
GNL1	345	0.0061032	0.016678
SOX15	346	0.0061443	0.016797
NUB1	347	0.0061562	0.016825
hsa-mir-6719	348	0.0062091	0.02147
HTR3C	349	0.0062268	0.017017
CNTN1	350	0.0062298	0.017022
USP31	351	0.0062417	0.017051
OXNAD1	352	0.0062496	0.017072
P2RY13	353	0.0062642	0.017112
MSH5	354	0.0062683	0.01712
NIPAL2	355	0.0062912	0.017174
PAH	356	0.0062964	0.017186
GCK	357	0.0063056	0.017217
hsa-mir-1302-1	358	0.0063336	0.021874
INSL3	359	0.0063431	0.017303
POTEI	360	0.0063542	0.012198
XAGE2	361	0.0063898	0.017432
FOXO1	362	0.0063989	0.017458
CXCL12	363	0.0064019	0.017461
TMEM252	364	0.0064187	0.017502
BBS12	365	0.0064216	0.017513
GP5	366	0.0064365	0.01755
CSAD	367	0.0064832	0.017667
SH3PXD2B	368	0.0064997	0.017702
SAMD7	369	0.0065095	0.017728
hsa-mir-377	370	0.0065204	0.022474
SMCHD1	371	0.0065369	0.0178
CPS1	372	0.0065406	0.01781
SMDT1	373	0.0065766	0.017908
PBDC1	374	0.0066233	0.018044
GLIPR2	375	0.0066694	0.018159
SAT1	376	0.00667	0.018161
LCP1	377	0.0067167	0.018277
PDE7A	378	0.0067634	0.018412
SRPK2	379	0.00681	0.018554
BMP10	380	0.0068101	0.018554
hsa-mir-3606	381	0.0068111	0.023449
NAA16	382	0.0068568	0.018674
AMPD2	383	0.0068607	0.018686
BECN1	384	0.0068878	0.01876
hsa-mir-1279	385	0.0069465	0.013315
MRPL24	386	0.00695	0.018921
ZNF883	387	0.006985	0.019012
SDHAF2	388	0.0069969	0.019041
EXPH5	389	0.0070297	0.019121
OR7A10	390	0.0070436	0.019162
hsa-mir-6741	391	0.0070487	0.024186
STH	392	0.0070552	0.019192
hsa-mir-6502	393	0.0070903	0.019286
NonTargetingControlGuideForHuman_0721	394	0.0071071	0.0070782
AP3M2	395	0.0071092	0.019335
EFCAB3	396	0.0071144	0.019348
ABHD14B	397	0.0071179	0.019359
PTPN12	398	0.007137	0.019405
CAMK2A	399	0.0071841	0.019534
KCNG1	400	0.0071893	0.019547
SNRPN	401	0.0071988	0.019566
PICK1	402	0.0072304	0.019651
CPM	403	0.0072524	0.019714
SLC35E1	404	0.0072545	0.019719
WFDC2	405	0.0072577	0.019727
ZNF565	406	0.0072876	0.019796
PRR9	407	0.0073237	0.019889
FRAT1	408	0.0073304	0.019905
PRR19	409	0.0073394	0.019931
VSTM1	410	0.0073704	0.020006
C17orf58	411	0.0074023	0.020076
PLOD2	412	0.0074171	0.020112
hsa-mir-6085	413	0.0074223	0.025376
GDF11	414	0.0074296	0.020147
PTPN6	415	0.0074421	0.020178
HOXA9	416	0.0074638	0.020235
FAM208A	417	0.0074654	0.020242
INSM2	418	0.0074761	0.020266
SMIM17	419	0.0074881	0.020305
hsa-mir-6855	420	0.0074915	0.0256
ACAT2	421	0.0075013	0.020347
CNTNAP3B	422	0.0075104	0.02037
MRS2	423	0.0075243	0.020404
PCSK1	424	0.0075425	0.020447
HMX2	425	0.0075571	0.020485
CISH	426	0.0075606	0.020493
UHRF2	427	0.007568	0.02051
TTLL4	428	0.0075716	0.020518
HHAT	429	0.0076038	0.020606
ARHGAP32	430	0.0076564	0.02073
WHSC1L1	431	0.0076971	0.020847
hsa-mir-1291	432	0.0077258	0.026319
GPAT2	433	0.0077356	0.020948
TMEM14C	434	0.0077438	0.020966
GAGE2A	435	0.0077566	0.014814
PPA2	436	0.0077613	0.021011
TMEM127	437	0.0077742	0.021047
MTSS1L	438	0.0077815	0.021069
DGKA	439	0.0077905	0.021099
SEC14L1	440	0.0077943	0.021109
NonTargetingControlGuideForHuman_0259	441	0.0077952	0.0077586
MYO7A	442	0.0078018	0.021133
POU4F2	443	0.0078203	0.021183
TNFSF9	444	0.0078371	0.021226
PLA2G2D	445	0.0078536	0.021259
ALCAM	446	0.0078822	0.021336
USP19	447	0.0078868	0.021344
PLEKHF2	448	0.0078961	0.021368
WNT5B	449	0.0079101	0.02141
COL5A1	450	0.0079305	0.021466
LOC100132146	451	0.0079354	0.021477
MYL12A	452	0.007938	0.021481
SIGLECL1	453	0.0079747	0.021568
NHLRC4	454	0.0079986	0.021631
hsa-mir-3665	455	0.0080133	0.027247
ZNF471	456	0.0080238	0.02169
KCNJ14	457	0.0080254	0.021696
C10orf2	458	0.0080366	0.021723
HIST1H4B	459	0.0080442	0.021745
ZNF98	460	0.0080705	0.021814
LIPJ	461	0.0080706	0.021814
hsa-mir-339	462	0.0080727	0.027439
OR14C36	463	0.0080819	0.021842
TOM1L1	464	0.0081171	0.021923
NonTargetingControlGuideForHuman_0780	465	0.0081235	0.0081141
hsa-mir-8086	466	0.0081377	0.027641
PRR21	467	0.0081629	0.022043
CAD	468	0.0081844	0.022092
HAMP	469	0.0081958	0.022123
ATP11C	470	0.0082055	0.022147
HMGB1	471	0.0082104	0.022158
GNG5	472	0.0082149	0.02217
CRIM1	473	0.0082244	0.02219
TMEM116	474	0.0082434	0.022237
CDK17	475	0.0082493	0.022256
MAB21L3	476	0.008255	0.022271
PPIL3	477	0.0082571	0.022277
hsa-mir-217	478	0.0082603	0.028036
TMTC2	479	0.0083003	0.02239
VANGL1	480	0.0083099	0.022415
DAK	481	0.0083241	0.022459
DEFB107A	482	0.0083358	0.022489
HDAC10	483	0.0083416	0.022506
THY1	484	0.0083454	0.022521
TMPRSS4	485	0.0083504	0.02253
ZNF16	486	0.008397	0.022643
TSPO	487	0.0084112	0.022684
FKTN	488	0.0084437	0.022769
WDR93	489	0.0084903	0.022881
hsa-mir-553	490	0.0085353	0.016232
DNASE2B	491	0.008537	0.022997
PLXNA2	492	0.0085399	0.023002
ARMC9	493	0.0085556	0.023045
LZTS2	494	0.0085784	0.023099
APBA1	495	0.0085836	0.02311
ORC4	496	0.0086171	0.023193
IFNA5	497	0.0086186	0.023194
CCDC102A	498	0.008622	0.023206
HDHD3	499	0.008664	0.023309
hsa-mir-3185	500	0.008675	0.029359
SH2B2	501	0.0086753	0.02334
GLG1	502	0.0086769	0.023343
OR52N5	503	0.0086802	0.02335
UNK	504	0.0086898	0.023376
hsa-mir-186	505	0.0086971	0.029431
SPA17	506	0.0087235	0.023455
ZCCHC6	507	0.0087315	0.023469
hsa-mir-639	508	0.0087397	0.02956
PAX3	509	0.0087532	0.023519
SHE	510	0.0087702	0.023566
OR52L1	511	0.0087733	0.023577
C7orf65	512	0.0087953	0.023638
C1RL	513	0.0087973	0.023644
hsa-mir-1-1	514	0.008814	0.029813
hsa-mir-616	515	0.0088176	0.029823
GNPAT	516	0.0088217	0.023704
LEAP2	517	0.0088634	0.023816
DBH	518	0.0088854	0.023875
CCRL1	519	0.0088953	0.023899
HDGFRP2	520	0.0089101	0.023945
KCNH5	521	0.008915	0.023959
ACPP	522	0.0089501	0.024045
EZH1	523	0.0089593	0.024072
ZNF292	524	0.0089906	0.024158
ANAPC16	525	0.0090312	0.024267
OR4Q3	526	0.00905	0.024315
KCNJ5	527	0.0090761	0.024376
OR4C12	528	0.0090781	0.024381
LRRFIP1	529	0.0090966	0.024433
IRGM	530	0.0091278	0.024516
hsa-mir-1289-2	531	0.0091407	0.030832
PKP1	532	0.0091432	0.024553
GOLGA8B	533	0.0091727	0.024637
C7orf25	534	0.0091764	0.024645
RCN3	535	0.0091977	0.024697
hsa-mir-103a-2	536	0.0092166	0.031087
CAPN9	537	0.0092365	0.0248
hsa-mir-367	538	0.0092562	0.031204
DYNAP	539	0.0092831	0.024935
FBXL19	540	0.0092928	0.024958
MLL	541	0.0093045	0.024989
MOCS1	542	0.0093066	0.024994
GCDH	543	0.0093297	0.025053
BTBD8	544	0.0093431	0.025093
NEB	545	0.0093733	0.025161
OR2C1	546	0.0093763	0.02517
BRINP3	547	0.0094066	0.025239
CHD8	548	0.0094188	0.02527
PRKRIP1	549	0.0094229	0.025276
PLCB4	550	0.0094254	0.025284
ZNF846	551	0.0094526	0.025353
ERCC2	552	0.0094696	0.025393
CUL9	553	0.0094904	0.02545
NonTargetingControlGuideForHuman_0559	554	0.0095309	0.0094886
KRTAP4-4	555	0.0095628	0.025642
CAPZA3	556	0.0095875	0.025708
DUPD1	557	0.0096094	0.025761
TTC23	558	0.0096322	0.025823
TH	559	0.0096512	0.025874
SAPCD1	560	0.009656	0.025884
PRAC1	561	0.009656	0.018313
BCAP29	562	0.0096597	0.025897
OR51A4	563	0.0096937	0.025981
THRA	564	0.0097026	0.026002
PMP2	565	0.0097038	0.026004
HRG	566	0.0097492	0.026131
LRRK2	567	0.0097958	0.02626
NonTargetingControlGuideForHuman_0624	568	0.0098124	0.0097733
BMP1	569	0.0098373	0.026356
CHCHD7	570	0.0098424	0.026369
COPS3	571	0.009874	0.026449
ZFHX4	572	0.0098762	0.026458
PHF17	573	0.0098841	0.026484
TMEM70	574	0.0098848	0.026485
ODC1	575	0.009889	0.026493
MYH7	576	0.0098944	0.026505
hsa-mir-4424	577	0.0099649	0.033482
TXNDC9	578	0.0099822	0.026723
FAM160A1	579	0.010029	0.026854
PXN	580	0.010058	0.026924
ATP11A	581	0.010091	0.027017
ZNF814	582	0.010098	0.027033
RNF11	583	0.010113	0.027064
MYRF	584	0.010118	0.027082
C8orf22	585	0.010122	0.027091
LALBA	586	0.010122	0.027091
HCFC2	587	0.010139	0.027139
ACTN4	588	0.010149	0.027163
TASP1	589	0.010164	0.027208
GNPTAB	590	0.010168	0.027221
BTBD11	591	0.010169	0.027222
ATF1	592	0.010173	0.027234
GRID2IP	593	0.010186	0.027265
CDKN1A	594	0.010191	0.027278
AFP	595	0.010214	0.027335
NDNL2	596	0.010215	0.027339
NonTargetingControlGuideForHuman_0902	597	0.01025	0.010195
CXorf56	598	0.010262	0.027455
ZNF576	599	0.010274	0.027482
MTMR14	600	0.010308	0.027573
CCRN4L	601	0.010346	0.027664
KRT71	602	0.010355	0.02769
PPT1	603	0.010371	0.027738
CRYGD	604	0.010376	0.027755
MLL4	605	0.010387	0.027778
HSF2	606	0.010412	0.027844
GABRG3	607	0.01044	0.027909
ZNF318	608	0.010448	0.027926
CSPP1	609	0.010455	0.027948
KCNMB2	610	0.010495	0.028046
KRT39	611	0.010495	0.028047
hsa-mir-4317	612	0.010527	0.035339
RELL1	613	0.010547	0.02819
RASA1	614	0.010588	0.028294
CASP12	615	0.010634	0.028417
NAT8B	616	0.010653	0.028468
hsa-mir-337	617	0.01066	0.035736
IRS4	618	0.010681	0.028539
BAI2	619	0.010731	0.028672
hsa-mir-128-1	620	0.010739	0.035975
ZNF285	621	0.01074	0.028691
FER	622	0.010747	0.028711
TRDN	623	0.010774	0.028782
SULT2A1	624	0.010775	0.028782
TEX28	625	0.010809	0.028868
AHDC1	626	0.010867	0.029021
DAD1	627	0.010879	0.029056
METTL20	628	0.010887	0.02908
ZNF426	629	0.010919	0.029178
DSG3	630	0.010928	0.029198
STRN4	631	0.01096	0.029275
NonTargetingControlGuideForHuman_0325	632	0.011001	0.010927
MRPL4	633	0.011007	0.029385
RNF212	634	0.011053	0.029496
ARHGAP31	635	0.011054	0.029497
UTP11L	636	0.011054	0.029497
FOXD2	637	0.011086	0.02957
ANKRD18B	638	0.0111	0.029603
hsa-mir-3128	639	0.01111	0.037129
PEF1	640	0.011147	0.029714
TLX2	641	0.011152	0.029724
ZBTB12	642	0.011159	0.029745
OR4D10	643	0.011193	0.029832
NonTargetingControlGuideForHuman_0793	644	0.011204	0.011143
CD200R1L	645	0.011223	0.029901
SKIL	646	0.011234	0.029924
LYSMD3	647	0.01124	0.029938
hsa-mir-559	648	0.011244	0.037534
GPR146	649	0.011291	0.030066
PLEK	650	0.011294	0.030072
CD2AP	651	0.011369	0.030262
C7orf73	652	0.011388	0.030307
CCDC180	653	0.011394	0.030314
CD247	654	0.011422	0.030384
ITGAV	655	0.011426	0.030397
ELP2	656	0.011447	0.030442
FSTL5	657	0.011466	0.030482
SHC4	658	0.011473	0.030496
XRCC1	659	0.011473	0.030499
UBLCP1	660	0.011483	0.030527
COL11A2	661	0.011494	0.03055
RXFP4	662	0.01151	0.030592
MRPS36	663	0.011526	0.030623
HUS1B	664	0.011533	0.030638
CDK12	665	0.011559	0.030705
hsa-mir-300	666	0.011579	0.038592
CCDC37	667	0.011605	0.030831
SLC37A1	668	0.011628	0.03089
RBM48	669	0.011651	0.030947
COL4A6	670	0.011653	0.030952
ALDOC	671	0.011656	0.030957
ZFP90	672	0.011659	0.030972
NonTargetingControlGuideForHuman_0380	673	0.011704	0.011644
NonTargetingControlGuideForHuman_0125	674	0.01172	0.011659
FAM133B	675	0.011751	0.031196
TMEM151A	676	0.011752	0.031198
hsa-mir-4706	677	0.011788	0.039235
CCDC155	678	0.011813	0.031361
CD28	679	0.011884	0.031545
hsa-mir-548ac	680	0.011924	0.039654
C5orf54	681	0.01193	0.031667
MDH1B	682	0.01196	0.03174
FRMD7	683	0.011985	0.0318
SLC38A10	684	0.011987	0.031807
OR52A1	685	0.011989	0.03181
RHEB	686	0.012001	0.03184
C3orf43	687	0.012022	0.031889
ELMSAN1	688	0.012036	0.031924
NMNAT2	689	0.012078	0.03204
PIP5K1B	690	0.012124	0.032153
SLC30A2	691	0.012124	0.032153
PHLPP1	692	0.012147	0.032204
C5orf47	693	0.01215	0.03221
OR4D2	694	0.012171	0.032265
LSS	695	0.012182	0.032295
ALOX12	696	0.012204	0.032347
ZSCAN30	697	0.012207	0.023008
ULBP2	698	0.012217	0.032378
OR2M7	699	0.012221	0.032389
GNG4	700	0.012264	0.032485
hsa-mir-6512	701	0.012296	0.04082
MMP16	702	0.012307	0.032602
MAP3K5	703	0.01231	0.032609
PRAMEF6	704	0.012314	0.012254
KRTAP4-2	705	0.012327	0.032644
C2orf53	706	0.012357	0.032728
hsa-mir-548ap	707	0.012394	0.032817
AK7	708	0.012417	0.032872
ATG5	709	0.012434	0.03291
PADI2	710	0.01245	0.03295
HLA-DQB2	711	0.012467	0.032989
NWD1	712	0.012475	0.033008
TRAP1	713	0.0125	0.033071
CACTIN	714	0.012543	0.033185
AEBP1	715	0.012546	0.03319
LIMS2	716	0.012589	0.033302
SLC34A2	717	0.012589	0.033303
NAALAD2	718	0.012614	0.033366
KLHL6	719	0.012654	0.033467
TMOD4	720	0.012678	0.03352
TMEM174	721	0.012683	0.03353
LRRC26	722	0.012688	0.033547
ANKRD23	723	0.012707	0.033599
KCNK5	724	0.012729	0.03366
SLC17A8	725	0.012742	0.033695
ZP4	726	0.012762	0.033744
WDR33	727	0.012793	0.033831
RBP4	728	0.012801	0.03385
IL22	729	0.012811	0.033874
TGFBRAP1	730	0.012822	0.033897
RFESD	731	0.012865	0.034007
UBXN8	732	0.012869	0.034017
GPR18	733	0.012915	0.034142
DRG2	734	0.012947	0.03422
hsa-mir-548az	735	0.012954	0.042807
SSMEM1	736	0.012959	0.034243
THRB	737	0.012988	0.034315
REG1B	738	0.013008	0.034358
OR51V1	739	0.013009	0.034359
CRTC3	740	0.013023	0.034398
TEX22	741	0.013035	0.034432
NT5C3A	742	0.013055	0.034475
CCDC177	743	0.0131	0.034585
MYH13	744	0.013101	0.034586
KLC3	745	0.013142	0.034688
DDA1	746	0.01317	0.024758
MKL2	747	0.013171	0.034766
PABPC1L	748	0.013195	0.034811
NTS	749	0.013195	0.034811
PIK3CD	750	0.0132	0.034823
hsa-mir-617	751	0.013226	0.043608
PABPC3	752	0.013241	0.034943
DIP2C	753	0.013243	0.034948
PLIN3	754	0.013245	0.034949
RUNDC3A	755	0.013287	0.035061
C14orf37	756	0.01332	0.035145
ATP1A3	757	0.013321	0.035148
ELMOD2	758	0.013331	0.035175
NSMAF	759	0.013332	0.035176
hsa-mir-609	760	0.013349	0.043988
TRAPPC12	761	0.013358	0.035239
ATF4	762	0.01338	0.035294
GCSAML	763	0.01338	0.035295
SPANXN2	764	0.013427	0.035419
TRIP11	765	0.01345	0.035478
YWHAG	766	0.013498	0.035588
NonTargetingControlGuideForHuman_0010	767	0.013518	0.013436
MZT2B	768	0.01352	0.03564
GTF3C3	769	0.013566	0.035744
DOHH	770	0.013589	0.03581
DUS4L	771	0.013608	0.03586
SOX9	772	0.013632	0.035924
ALDH1A2	773	0.013656	0.035993
OR10K2	774	0.01368	0.036058
IFNGR1	775	0.013698	0.036097
LGALS4	776	0.013704	0.036115
CPD	777	0.013705	0.036118
CD68	778	0.013707	0.036122
STX3	779	0.013752	0.036229
SDSL	780	0.013758	0.036243
HMGCR	781	0.013779	0.036297
NonTargetingControlGuideForHuman_0594	782	0.013784	0.013705
CXCL5	783	0.013789	0.036322
OMA1	784	0.013795	0.036337
EPHX2	785	0.013798	0.036344
DSCR3	786	0.013845	0.036459
ZDHHC15	787	0.013847	0.036467
ATP5H	788	0.013856	0.036491
CMTM2	789	0.01388	0.036558
CCDC150	790	0.013888	0.036578
WDR77	791	0.013938	0.036697
C20orf202	792	0.013971	0.036775
hsa-mir-30d	793	0.01403	0.046076
CNR2	794	0.014031	0.036914
HRK	795	0.014032	0.036916
hsa-mir-3926-2	796	0.014034	0.013951
WFDC10A	797	0.014045	0.036952
ZNF385A	798	0.014063	0.036996
KLK1	799	0.014081	0.037035
SH3GL2	800	0.014086	0.037047
LONRF2	801	0.014106	0.0371
RPL32	802	0.014124	0.037146
BCORL1	803	0.014192	0.037298
ZNF460	804	0.01421	0.03735
ME1	805	0.014217	0.037367
SCG5	806	0.014253	0.037463
PAPD4	807	0.014263	0.037494
TRPT1	808	0.014273	0.037518
hsa-mir-6505	809	0.014278	0.046827
TBX15	810	0.01431	0.037617
CLEC1A	811	0.014333	0.03768
RNLS	812	0.014348	0.03771
hsa-mir-450a-1	813	0.01435	0.026902
LRRC8C	814	0.014352	0.037722
PTRH2	815	0.014356	0.037728
BTLA	816	0.014383	0.037783
hsa-mir-3655	817	0.014402	0.04722
TRAPPC4	818	0.014403	0.037832
hsa-mir-1178	819	0.01442	0.04728
SORD	820	0.014423	0.037883
SLC48A1	821	0.014426	0.037893
C5orf20	822	0.014438	0.037928
ANXA8L1	823	0.014445	0.037942
TOX4	824	0.014484	0.038041
DHTKD1	825	0.014488	0.03805
ASTL	826	0.014495	0.038071
SLC6A19	827	0.014519	0.038131
NTRK2	828	0.014532	0.038165
UTF1	829	0.014542	0.038196
FAM213B	830	0.014544	0.038199
hsa-mir-1273h	831	0.014631	0.047918
SIX4	832	0.014635	0.038439
hsa-mir-4671	833	0.014638	0.038446
SCP2D1	834	0.0147	0.038596
IL6ST	835	0.014728	0.038663
CABP5	836	0.014773	0.038777
ABHD10	837	0.014774	0.038778
MIS12	838	0.014812	0.038863
TBX19	839	0.014821	0.038885
C22orf39	840	0.014821	0.038886
SMCR8	841	0.014825	0.038897
hsa-mir-374a	842	0.014827	0.048533
CDC40	843	0.014884	0.039025
LTBP4	844	0.014889	0.039044
NNAT	845	0.014938	0.03916
CHPF2	846	0.014955	0.0392
FAM216B	847	0.014972	0.039245
HSD17B13	848	0.014989	0.039283
SLC13A4	849	0.015001	0.039312
CEP170	850	0.01504	0.039407
PRUNE2	851	0.015053	0.03944
HOXB8	852	0.015077	0.039504
hsa-mir-5187	853	0.015082	0.049329
MTMR6	854	0.015099	0.039558
NSUN7	855	0.015123	0.039615
SDE2	856	0.015135	0.039641
SET	857	0.015146	0.039669
DUSP6	858	0.015192	0.039779
hsa-mir-1537	859	0.015239	0.039897
OR6X1	860	0.015267	0.039963
PTPRC	861	0.015282	0.039997
E2F6	862	0.015285	0.040004
KIF27	863	0.015305	0.040053
hsa-mir-3180-4	864	0.015329	0.050064
KLRD1	865	0.01535	0.040168
EML4	866	0.015357	0.04019
hsa-mir-1250	867	0.015361	0.050163
hsa-mir-6885	868	0.015391	0.050253
NonTargetingControlGuideForHuman_0577	869	0.01541	0.015328
HMGCLL1	870	0.015456	0.040416
CECR6	871	0.015503	0.040529
TPD52L2	872	0.01551	0.040549
TTC13	873	0.015537	0.040609
RBM39	874	0.015546	0.040628
CCDC84	875	0.015564	0.040673
hsa-mir-8088	876	0.015577	0.050828
ZNF264	877	0.0156	0.040765
AMBN	878	0.01561	0.040797
HOMER3	879	0.01569	0.041007
hsa-mir-3689d-1	880	0.0157	0.051226
KTN1	881	0.015703	0.041042
C12orf54	882	0.015716	0.029384
IFNLR1	883	0.015719	0.041074
PEX10	884	0.015728	0.0411
LETM2	885	0.015735	0.041114
hsa-mir-7849	886	0.015741	0.051355
TUBAL3	887	0.015749	0.041156
TRAM2	888	0.015761	0.041183
CRYAB	889	0.015796	0.041257
MAP3K8	890	0.015806	0.04129
ZNF540	891	0.015822	0.041328
OR2AG1	892	0.015842	0.041376
ADAM23	893	0.015889	0.041498
NonTargetingControlGuideForHuman_0931	894	0.015895	0.015816
SLC39A6	895	0.015909	0.041549
IL1R1	896	0.015981	0.041738
PCED1B	897	0.016	0.041779
PCDHGA8	898	0.016009	0.029875
LHX8	899	0.016074	0.041955
C7orf60	900	0.016078	0.041962
MBD6	901	0.016167	0.042187
RANBP2	902	0.016189	0.042244
UBE2U	903	0.016235	0.042347
PLIN4	904	0.016249	0.042384
TMEM156	905	0.01626	0.042408
hsa-mir-548k	906	0.0163	0.05305
FRY	907	0.016306	0.04253
PSMA4	908	0.016373	0.042703
TTLL11	909	0.016399	0.042768
C15orf27	910	0.016399	0.042769
ZNF154	911	0.016445	0.042882
SPAG5	912	0.016452	0.042895
VWC2	913	0.01647	0.042944
PMVK	914	0.016492	0.043003
SLC35B2	915	0.016492	0.043004
hsa-mir-4508	916	0.016504	0.05364
TMEM51	917	0.016506	0.043038
HDHD1	918	0.016525	0.043076
C11orf35	919	0.016538	0.043113
LOC643037	920	0.016558	0.043164
DNAJA1	921	0.01663	0.043333
PDP2	922	0.016631	0.043334
MFN1	923	0.016637	0.043345
STMN1	924	0.016652	0.043379
LETM1	925	0.016677	0.043435
HSPA9	926	0.016677	0.043436
ADAM9	927	0.016703	0.043499
NonTargetingControlGuideForHuman_0168	928	0.016724	0.016687
IFNA14	929	0.016735	0.043586
SPINT3	930	0.01677	0.043661
GHR	931	0.016794	0.043717
hsa-mir-578	932	0.016812	0.054547
ZNF740	933	0.016816	0.043766
VAT1L	934	0.016846	0.043835
CAPRIN2	935	0.016861	0.043874
ANKRD35	936	0.01687	0.043897
MRO	937	0.01689	0.043942
HNRNPM	938	0.016909	0.043995
ARL14EPL	939	0.016911	0.043997
GULP1	940	0.01693	0.044053
CD14	941	0.016936	0.044069
WDR89	942	0.016945	0.044087
UBB	943	0.016956	0.044115
TUBA3D	944	0.017002	0.044224
USP17L1P	945	0.017016	0.044253
FAM19A3	946	0.017063	0.044366
OR52R1	947	0.017066	0.04437
CREBL2	948	0.017084	0.044413
EBLN2	949	0.017095	0.044444
FAM195B	950	0.017109	0.044484
ZNF519	951	0.017112	0.044493
BARX2	952	0.017131	0.04454
TMCO3	953	0.017178	0.044658
ZSCAN1	954	0.017188	0.044678
RBM3	955	0.017191	0.044686
hsa-mir-545	956	0.017191	0.055688
NFIC	957	0.017218	0.044758
SATL1	958	0.017234	0.044802
hsa-mir-3157	959	0.017245	0.055864
hsa-mir-4482	960	0.01725	0.055879
SAP30	961	0.017253	0.044842
C2orf47	962	0.01728	0.04491
UBQLN4	963	0.017303	0.044965
KCNQ4	964	0.017346	0.045068
WWP1	965	0.017379	0.045155
hsa-mir-4316	966	0.017386	0.056272
ZNF267	967	0.017393	0.045192
CCNYL1	968	0.017461	0.045365
MOB3A	969	0.017466	0.045377
CCDC113	970	0.017481	0.045417
DOC2A	971	0.017512	0.045491
TTLL1	972	0.017543	0.04557
hsa-mir-29a	973	0.017553	0.056746
CHST1	974	0.017558	0.045606
CDC73	975	0.017563	0.045623
AMIGO1	976	0.017568	0.045636
HIGD1A	977	0.017605	0.045725
PAPPA	978	0.017651	0.045853
FGA	979	0.017679	0.045915
ZNF710	980	0.017685	0.045939
NonTargetingControlGuideForHuman_0371	981	0.017694	0.017664
IMMT	982	0.017698	0.045966
NonTargetingControlGuideForHuman_0892	983	0.017725	0.017692
WNT10A	984	0.017774	0.046162
hsa-mir-642b	985	0.017787	0.017761
TMEM181	986	0.017801	0.046226
URM1	987	0.017837	0.04631
BAG1	988	0.017881	0.046411
hsa-mir-2909	989	0.017882	0.057663
CNIH2	990	0.017883	0.046416
CHN2	991	0.017887	0.04642
CCDC160	992	0.017897	0.046448
FAM26E	993	0.017906	0.046474
hsa-mir-6799	994	0.017924	0.057779
TRIM23	995	0.017929	0.04652
OPN3	996	0.017938	0.046539
hsa-mir-105-2	997	0.017945	0.046557
LMCD1	998	0.017948	0.046563
CAPSL	999	0.017976	0.046625
PSAPL1	1000	0.01799	0.046665
KIAA0391	1001	0.017993	0.046671
NonTargetingControlGuideForHuman_0598	1002	0.018006	0.017977
UBE2V1	1003	0.018022	0.046757
NonTargetingControlGuideForHuman_0499	1004	0.018053	0.018018
KRTAP21-1	1005	0.018068	0.046869
MYLK4	1006	0.018076	0.046891
hsa-mir-6851	1007	0.018109	0.058333
HS2ST1	1008	0.018115	0.046974
FOXP4	1009	0.018119	0.046983
SNX8	1010	0.018161	0.047079
LRRC23	1011	0.018166	0.047088
hsa-mir-1273d	1012	0.01817	0.058521
ZNF677	1013	0.018173	0.047101
TTC25	1014	0.018203	0.047171
LY6G5B	1015	0.018226	0.047221
SLC25A29	1016	0.018229	0.047227
ANXA2R	1017	0.018269	0.047329
DUSP4	1018	0.018278	0.047347
KIF5B	1019	0.018298	0.047391
ZNF74	1020	0.0183	0.047401
PRDM6	1021	0.01832	0.047458
MOK	1022	0.01836	0.047545
DCC	1023	0.018393	0.047629
PRRC1	1024	0.018408	0.047669
MCM3	1025	0.018438	0.04774
TSPAN7	1026	0.018439	0.047741
C3orf52	1027	0.018471	0.04782
C1orf192	1028	0.018477	0.04784
COPZ2	1029	0.018485	0.047862
ZNF444	1030	0.018504	0.047907
SNCA	1031	0.018526	0.047963
RAG2	1032	0.018527	0.047964
STOML3	1033	0.018532	0.047979
PRSS45	1034	0.018563	0.048056
PDIA3	1035	0.018578	0.048094
hsa-mir-6071	1036	0.018602	0.059799
ARL16	1037	0.018606	0.04816
DSG1	1038	0.018609	0.048168
MMAA	1039	0.018624	0.048204
SUPT3H	1040	0.018648	0.048263
SEMA6C	1041	0.018655	0.048277
MRGPRX4	1042	0.018665	0.0483
KCNQ5	1043	0.018671	0.048314
PRKAG1	1044	0.018698	0.048391
SMCO4	1045	0.018722	0.048461
MAG	1046	0.018729	0.048478
ABLIM1	1047	0.018741	0.048501
RIMS2	1048	0.018763	0.04856
TMEM2	1049	0.018767	0.048568
NonTargetingControlGuideForHuman_0835	1050	0.018788	0.018747
CDC6	1051	0.01881	0.048676
FLRT2	1052	0.018856	0.048787
ACSBG1	1053	0.018864	0.048812
TRMT10A	1054	0.018876	0.048846
CEP41	1055	0.018902	0.048912
ANAPC10	1056	0.018904	0.048916
hsa-mir-548ah	1057	0.018912	0.035028
FMNL3	1058	0.018932	0.048986
PLEKHA3	1059	0.018949	0.049032
IKBKB	1060	0.018989	0.049133
WSB1	1061	0.018996	0.049146
TAS2R10	1062	0.019007	0.04917
ZNF319	1063	0.01902	0.049202
CERS1	1064	0.019041	0.049257
MYL1	1065	0.01905	0.049281
GABRD	1066	0.019057	0.0493
hsa-mir-4661	1067	0.019059	0.061106
PAPSS2	1068	0.019074	0.049343
PALMD	1069	0.019088	0.049374
PSMD5	1070	0.019116	0.04944
ANKLE2	1071	0.019134	0.049478
KXD1	1072	0.019134	0.049478
OR4P4	1073	0.019165	0.049549
AKR1B15	1074	0.01918	0.049585
ZFYVE1	1075	0.019191	0.049615
CACNB3	1076	0.019215	0.049668
LEPRE1	1077	0.019227	0.049694
MORC1	1078	0.019273	0.0498
GADD45B	1079	0.019293	0.049851
GALNTL5	1080	0.0193	0.049865
DLL1	1081	0.019319	0.049912
PPCDC	1082	0.01936	0.050008
RNFT2	1083	0.019365	0.050018
HIPK2	1084	0.019377	0.050044
CTSG	1085	0.019404	0.050102
ELOVL1	1086	0.019412	0.050121
HM13	1087	0.019414	0.050128
TAAR2	1088	0.019421	0.050146
MND1	1089	0.019458	0.050239
MAN2B2	1090	0.019471	0.05027
ENAH	1091	0.019504	0.050358
USP14	1092	0.019521	0.050395
hsa-mir-6883	1093	0.019527	0.06246
TCAIM	1094	0.019542	0.050445
CACNA1E	1095	0.019557	0.050478
ALG9	1096	0.019571	0.050513
ITIH6	1097	0.019581	0.05053
VSIG1	1098	0.019598	0.050573
RASSF3	1099	0.019642	0.050673
FBXL18	1100	0.019643	0.050674
RABL6	1101	0.019673	0.050748
METTL21B	1102	0.019693	0.050796
ZNRD1	1103	0.019697	0.050805
MICAL1	1104	0.0197	0.050812
CARHSP1	1105	0.019707	0.050824
LOC643355	1106	0.019714	0.050842
IL1R2	1107	0.019721	0.05086
PDX1	1108	0.019736	0.050891
KRT10	1109	0.019736	0.050891
ATP13A2	1110	0.019762	0.050964
CNN3	1111	0.019764	0.050969
NonTargetingControlGuideForHuman_0926	1112	0.019773	0.019776
OOEP	1113	0.019775	0.051
COL3A1	1114	0.019824	0.051111
CNP	1115	0.019828	0.051119
hsa-mir-4668	1116	0.019835	0.063355
RGAG1	1117	0.019851	0.05118
KIF3A	1118	0.019875	0.051237
hsa-mir-6731	1119	0.019897	0.063552
SNCAIP	1120	0.019921	0.05135
CMTM4	1121	0.019937	0.051396
hsa-mir-1271	1122	0.019948	0.063696
GPR107	1123	0.019951	0.051419
hsa-mir-3065	1124	0.019958	0.063723
UNC93A	1125	0.019961	0.051449
PBRM1	1126	0.019967	0.051465
CAPN3	1127	0.019975	0.051487
OR4K13	1128	0.019979	0.051496
ENDOU	1129	0.019988	0.051523
SRPR	1130	0.020014	0.051582
ZNF449	1131	0.020031	0.051625
ATXN2L	1132	0.020045	0.051658
PLA2G4C	1133	0.02006	0.051699
MSL2	1134	0.020067	0.051713
CD163L1	1135	0.020086	0.051771
EMID1	1136	0.020118	0.051856
hsa-mir-3618	1137	0.020148	0.064242
IL8	1138	0.020152	0.051943
SUN1	1139	0.020245	0.052184
MAFA	1140	0.020256	0.052203
METRNL	1141	0.020295	0.052306
hsa-mir-185	1142	0.020303	0.064679
hsa-mir-548ad	1143	0.020313	0.064706
KANK4	1144	0.020336	0.052404
CUZD1	1145	0.020384	0.052524
RFC1	1146	0.02043	0.052632
C7orf10	1147	0.020456	0.052685
CDCA2	1148	0.020473	0.052733
PRSS55	1149	0.020476	0.052744
ZNF654	1150	0.020523	0.05286
OR10X1	1151	0.020525	0.052873
USP51	1152	0.020555	0.052946
ATF6B	1153	0.020562	0.052964
hsa-mir-3201	1154	0.020574	0.06546
ZNF274	1155	0.020615	0.053093
hsa-mir-3912	1156	0.020636	0.065638
GTF2F2	1157	0.020657	0.053192
FBXO40	1158	0.020661	0.053206
PDZRN4	1159	0.020681	0.053258
RCN2	1160	0.020723	0.053359
hsa-mir-4698	1161	0.02075	0.065953
KNG1	1162	0.020762	0.053455
TMEM119	1163	0.020767	0.05347
BOP1	1164	0.0208	0.053555
SLC35G2	1165	0.020804	0.05356
GLI3	1166	0.020808	0.05357
hsa-mir-1825	1167	0.020821	0.066157
BUB3	1168	0.02083	0.05362
DHRS12	1169	0.020855	0.05368
OR2T35	1170	0.02089	0.053758
AGMO	1171	0.020893	0.053762
CDC42EP3	1172	0.020904	0.0538
UNC93B1	1173	0.020929	0.053862
GALR3	1174	0.020939	0.053885
hsa-mir-299	1175	0.020942	0.066511
SPTLC2	1176	0.020954	0.053929
BIRC2	1177	0.020985	0.054012
hsa-mir-4754	1178	0.021004	0.066696
CACNA1I	1179	0.021018	0.054078
TEX13B	1180	0.021031	0.054109
CARM1	1181	0.02104	0.054126
SLC18A2	1182	0.021078	0.054224
SERINC2	1183	0.021084	0.054242
WDR72	1184	0.021115	0.05432
TCEAL3	1185	0.021124	0.054337
RFNG	1186	0.021158	0.05442
DUSP18	1187	0.021173	0.054455
hsa-mir-5688	1188	0.02119	0.067224
C14orf132	1189	0.021203	0.05453
ST8SIA5	1190	0.021208	0.054545
POLR1C	1191	0.021216	0.054564
CLEC17A	1192	0.021277	0.054708
OR52E2	1193	0.021292	0.054744
FCRL6	1194	0.021344	0.054872
PUS1	1195	0.021349	0.054884
PGBD4	1196	0.021352	0.054889
OR2B2	1197	0.021396	0.054988
STAG2	1198	0.021401	0.055005
OR11H4	1199	0.021418	0.055049
NRIP2	1200	0.021419	0.055051
hsa-mir-92a-2	1201	0.021436	0.067913
CAPNS2	1202	0.021479	0.055192
NDC1	1203	0.02149	0.055221
TMEM229A	1204	0.021501	0.055244
TFDP2	1205	0.021516	0.055275
GADL1	1206	0.02154	0.055321
PGM3	1207	0.021633	0.055543
PDLIM5	1208	0.02165	0.055589
ZSCAN9	1209	0.021679	0.05565
API5	1210	0.02171	0.055736
OR8B8	1211	0.021725	0.055768
IL1RAPL1	1212	0.02174	0.055809
CLCN5	1213	0.021755	0.055847
HABP4	1214	0.021758	0.055851
KLHL31	1215	0.021763	0.055864
DHCR24	1216	0.021767	0.055874
RBMXL1	1217	0.021771	0.055885
MEP1A	1218	0.021778	0.0559
FAM171B	1219	0.021786	0.055917
NonTargetingControlGuideForHuman_0078	1220	0.02179	0.021752
hsa-mir-548ag-2	1221	0.021801	0.055955
SENP7	1222	0.021822	0.055999
C10orf128	1223	0.021823	0.056004
CLPSL1	1224	0.021855	0.056065
MYRIP	1225	0.021861	0.056076
FAM91A1	1226	0.021864	0.056083
LOC100507462	1227	0.02191	0.056203
IPP	1228	0.021932	0.056257
GNG12	1229	0.021956	0.05632
UHRF1BP1	1230	0.021981	0.056372
hsa-mir-4733	1231	0.022023	0.069591
hsa-mir-590	1232	0.022027	0.056477
DHH	1233	0.022042	0.056511
CEP128	1234	0.022049	0.056523
hsa-mir-4750	1235	0.022051	0.069674
hsa-mir-32	1236	0.022057	0.040752
CCRL2	1237	0.022064	0.056556
TSPYL4	1238	0.022072	0.056582
HNRNPD	1239	0.022095	0.056628
REG3A	1240	0.02211	0.056664
FRS2	1241	0.022125	0.056702
C21orf59	1242	0.022183	0.05683
AFAP1	1243	0.022187	0.05684
LAIR2	1244	0.022233	0.056941
WNT7B	1245	0.022246	0.056973
CMTM1	1246	0.02228	0.057057
TGS1	1247	0.02229	0.057084
CXCL2	1248	0.022305	0.057122
PRKRIR	1249	0.022326	0.057167
RELA	1250	0.022345	0.057209
ICAM4	1251	0.022357	0.057239
hsa-mir-4701	1252	0.022379	0.07059
GPR19	1253	0.022391	0.057317
RAP1GAP2	1254	0.022406	0.057347
RAX2	1255	0.022418	0.057377
JAK2	1256	0.022462	0.057482
IGSF23	1257	0.022465	0.057492
SMIM3	1258	0.022511	0.0576
OGDHL	1259	0.022536	0.05765
SLC35F1	1260	0.022578	0.057757
hsa-mir-373	1261	0.022589	0.071177
ADAM10	1262	0.022597	0.0578
CACFD1	1263	0.022603	0.057816
NonTargetingControlGuideForHuman_0977	1264	0.022635	0.022601
CDON	1265	0.022641	0.057909
OR11L1	1266	0.022653	0.057933
SLC50A1	1267	0.022696	0.05805
DIO3	1268	0.022727	0.058141
OR10G8	1269	0.022742	0.058171
CALML5	1270	0.02275	0.058195
SLC17A4	1271	0.022781	0.058265
ZNF773	1272	0.022788	0.058286
NonTargetingControlGuideForHuman_0151	1273	0.022791	0.022755
SMARCD1	1274	0.022796	0.0583
hsa-mir-3622b	1275	0.022807	0.022768
EDEM3	1276	0.02283	0.058388
ZKSCAN1	1277	0.022834	0.058399
FAT4	1278	0.022834	0.058399
EVI2B	1279	0.022927	0.058615
CTPS1	1280	0.022957	0.058688
hsa-mir-3661	1281	0.022973	0.058731
ZC3H14	1282	0.023004	0.058802
TCP11L1	1283	0.023004	0.058802
ERG	1284	0.023019	0.058832
HSD17B8	1285	0.023034	0.058861
hsa-mir-548v	1286	0.023035	0.072439
DCSTAMP	1287	0.023058	0.058921
DCD	1288	0.023061	0.05893
GALNT3	1289	0.023065	0.058943
hsa-mir-5739	1290	0.023108	0.072639
SPAG6	1291	0.023111	0.059043
SAA2	1292	0.023127	0.05909
TRAF6	1293	0.023135	0.059107
hsa-mir-7843	1294	0.02314	0.07274
FIG4	1295	0.023152	0.059143
ULBP1	1296	0.023157	0.059152
EIF2AK3	1297	0.023171	0.059184
CYP3A43	1298	0.023174	0.059188
TSSK1B	1299	0.023182	0.059216
SMARCA4	1300	0.023243	0.059374
MCCD1	1301	0.02325	0.059391
hsa-mir-6892	1302	0.023289	0.073167
UPK3B	1303	0.023296	0.05949
PRAF2	1304	0.023312	0.059528
NonTargetingControlGuideForHuman_0211	1305	0.023323	0.023273
METTL18	1306	0.023324	0.059552
PDE6G	1307	0.023335	0.059572
hsa-mir-361	1308	0.02334	0.07331
OXER1	1309	0.023342	0.059587
NPC1L1	1310	0.023374	0.059656
DDIT4L	1311	0.023388	0.059686
WLS	1312	0.023398	0.059714
hsa-mir-4776-1	1313	0.023418	0.073512
PIP4K2C	1314	0.023424	0.05978
ZNF248	1315	0.023435	0.059803
ANKRD55	1316	0.023437	0.059806
ARHGDIA	1317	0.023453	0.05985
ZDHHC9	1318	0.023493	0.059946
GJC2	1319	0.023497	0.059956
TXNDC15	1320	0.0235	0.059963
OR51E2	1321	0.023516	0.060003
SLC30A8	1322	0.023527	0.060029
hsa-mir-1303	1323	0.023545	0.073866
AURKC	1324	0.023562	0.060098
CD47	1325	0.023589	0.060182
ZC3H12A	1326	0.023608	0.060234
HERC1	1327	0.023609	0.060234
SLC26A5	1328	0.023619	0.060261
EIF3K	1329	0.02364	0.060312
MPPE1	1330	0.023663	0.060373
SCN2B	1331	0.023665	0.060377
ACAD11	1332	0.023705	0.060483
GPRC6A	1333	0.023712	0.060496
ENTPD4	1334	0.023721	0.060516
TTLL3	1335	0.023765	0.06061
hsa-mir-1266	1336	0.02378	0.074559
WIPF2	1337	0.023796	0.060689
SLC25A23	1338	0.023804	0.0607
NR1H4	1339	0.023833	0.060779
KDELR3	1340	0.02386	0.060842
C20orf194	1341	0.023914	0.060969
PTPN5	1342	0.023942	0.061034
ACY1	1343	0.023969	0.061096
OR4C6	1344	0.023985	0.06113
AZU1	1345	0.024012	0.061186
TAF1L	1346	0.024055	0.061299
WASF1	1347	0.024079	0.061355
KRTAP20-2	1348	0.024079	0.061356
ZNF20	1349	0.024127	0.061462
ACTR1B	1350	0.024137	0.061483
HRAS	1351	0.024153	0.061518
hsa-mir-5700	1352	0.024203	0.075774
CCDC122	1353	0.024219	0.06168
SERPIND1	1354	0.024247	0.061747
CCDC151	1355	0.024252	0.061757
CBX3	1356	0.02426	0.061774
RBM41	1357	0.024265	0.061788
CRYGS	1358	0.024302	0.061873
hsa-mir-8081	1359	0.024314	0.076088
WDR61	1360	0.024318	0.061909
ZNF705A	1361	0.024332	0.061944
BLOC1S1	1362	0.024355	0.061997
GCH1	1363	0.024358	0.062003
EXO1	1364	0.024404	0.062117
ACTL7A	1365	0.024405	0.062119
TRIM27	1366	0.02445	0.062239
ARHGEF28	1367	0.024492	0.062331
PGC	1368	0.024496	0.062346
TRPV6	1369	0.024569	0.0625
TRPM2	1370	0.024595	0.062563
PRELP	1371	0.024607	0.062581
DIRC2	1372	0.024617	0.062608
INO80D	1373	0.024635	0.062652
SLFN5	1374	0.024657	0.062703
NUDT11	1375	0.024714	0.062837
BTN2A2	1376	0.024773	0.062977
hsa-mir-6824	1377	0.024784	0.077398
JAM2	1378	0.02481	0.063065
RPP14	1379	0.024818	0.063085
ERI1	1380	0.024819	0.063093
PRKAB2	1381	0.024846	0.063156
NLRP4	1382	0.024865	0.063202
hsa-mir-4793	1383	0.024877	0.07766
CASP3	1384	0.024911	0.063317
SIRPG	1385	0.024984	0.063488
C20orf78	1386	0.024992	0.063509
PIAS2	1387	0.025004	0.063541
hsa-mir-1245a	1388	0.025022	0.07807
SCAI	1389	0.025033	0.063611
RCAN1	1390	0.02505	0.063652
LAMTOR4	1391	0.025057	0.063672
GSTZ1	1392	0.025096	0.06376
SLC22A1	1393	0.025098	0.063764
APH1B	1394	0.025105	0.063777
MINPP1	1395	0.025121	0.063814
OR2C3	1396	0.025142	0.063867
KIAA1217	1397	0.025179	0.063958
TRPM1	1398	0.025211	0.064034
SSR3	1399	0.025225	0.064067
MT1G	1400	0.025234	0.064086
DUSP16	1401	0.025235	0.064088
HLA-DPA1	1402	0.025249	0.064127
PFAS	1403	0.025266	0.064161
TBC1D29	1404	0.025267	0.064163
hsa-mir-652	1405	0.025269	0.078766
SLC30A10	1406	0.025308	0.064249
BET1L	1407	0.025327	0.064286
COX5B	1408	0.025362	0.064373
SLFN13	1409	0.025373	0.064403
hsa-mir-6801	1410	0.025375	0.079065
PRR23A	1411	0.025385	0.064435
MGME1	1412	0.025403	0.064475
C16orf92	1413	0.025441	0.064573
KCNK13	1414	0.025454	0.0646
FAM193B	1415	0.025511	0.064732
TAS2R20	1416	0.025521	0.064754
PCGF5	1417	0.025535	0.064791
TRDMT1	1418	0.025547	0.064816
ABCC10	1419	0.025557	0.064846
QDPR	1420	0.025581	0.064895
TTC37	1421	0.025589	0.064918
NLN	1422	0.025597	0.064935
FGF16	1423	0.0256	0.064945
C17orf97	1424	0.025621	0.064995
TLE2	1425	0.025649	0.065051
RNF144B	1426	0.025695	0.065166
LRRCC1	1427	0.025698	0.06517
VWA3A	1428	0.02571	0.065197
MCM4	1429	0.025714	0.065205
WSCD2	1430	0.025772	0.065331
DECR2	1431	0.02578	0.065347
ZNF442	1432	0.025788	0.065365
TMC8	1433	0.025834	0.065473
TMEM185A	1434	0.02588	0.065589
ESRRB	1435	0.025922	0.065678
PROM2	1436	0.025926	0.06569
hsa-mir-6780b	1437	0.025956	0.080655
ADCK2	1438	0.025972	0.065801
hsa-mir-320e	1439	0.025982	0.080728
PPP1R3G	1440	0.026001	0.065871
PLAG1	1441	0.026014	0.065894
CCDC90B	1442	0.026018	0.065905
ADCY7	1443	0.026064	0.066018
RNF145	1444	0.02611	0.066146
hsa-mir-3135a	1445	0.026114	0.081089
KDM6A	1446	0.026117	0.066158
FANK1	1447	0.026142	0.066202
B4GALT1	1448	0.026146	0.066208
GPR6	1449	0.026156	0.066232
CCDC58	1450	0.026167	0.066258
SIX3	1451	0.026175	0.066278
hsa-mir-3202-1	1452	0.026185	0.081291
FADS6	1453	0.026202	0.066344
PTGR1	1454	0.02624	0.06644
SLC8A2	1455	0.026282	0.066541
ARID1A	1456	0.026287	0.066553
MAPK10	1457	0.026295	0.066576
KCNE3	1458	0.026306	0.066601
WDR16	1459	0.026311	0.066608
PANK4	1460	0.026324	0.066635
C12orf79	1461	0.026328	0.066642
CD300LG	1462	0.026355	0.066712
FAM20A	1463	0.026357	0.06672
LDLRAD1	1464	0.026374	0.066756
OFD1	1465	0.026396	0.066809
hsa-mir-1276	1466	0.026416	0.081953
C6orf141	1467	0.026432	0.066894
hsa-mir-4301	1468	0.026457	0.082055
SLC36A3	1469	0.026462	0.066972
CBLN2	1470	0.026511	0.067091
TNNT3	1471	0.026519	0.067106
TUFM	1472	0.026525	0.067116
GYG2	1473	0.026549	0.06717
BPY2C	1474	0.02656	0.0265
DEFB124	1475	0.026569	0.067224
HTRA3	1476	0.026571	0.067231
SLC4A4	1477	0.02661	0.067325
C1orf172	1478	0.026617	0.067337
GLB1L	1479	0.026643	0.067395
CORO6	1480	0.026663	0.067444
hsa-mir-25	1481	0.026672	0.082664
FBF1	1482	0.026685	0.067489
TAB2	1483	0.026695	0.067515
ARRDC3	1484	0.026709	0.067553
SMCR7L	1485	0.026741	0.049043
TEX15	1486	0.026755	0.067653
USP48	1487	0.026759	0.06766
hsa-mir-548ar	1488	0.026761	0.049077
DHRS7C	1489	0.026825	0.067806
SLC36A1	1490	0.026848	0.067857
TM7SF3	1491	0.026867	0.067897
hsa-mir-16-2	1492	0.026878	0.083211
hsa-mir-8083	1493	0.026933	0.083345
SMIM5	1494	0.026939	0.068085
MCEE	1495	0.02694	0.068085
NXF2	1496	0.026956	0.068124
CEP72	1497	0.026986	0.068195
CTH	1498	0.027002	0.068236
hsa-mir-4801	1499	0.027019	0.06827
TERF1	1500	0.027032	0.068307
PIK3R4	1501	0.027049	0.068347
CHST5	1502	0.027057	0.068366
SFN	1503	0.027078	0.06841
PARP2	1504	0.027091	0.068437
CCDC104	1505	0.027142	0.068545
OR7C1	1506	0.027197	0.068687
C19orf66	1507	0.027216	0.068723
COX11	1508	0.027262	0.068833
C1orf227	1509	0.027282	0.068883
DIEXF	1510	0.027299	0.06892
ETV1	1511	0.027354	0.069055
ADRBK2	1512	0.027358	0.069061
IL5	1513	0.027383	0.069118
USP45	1514	0.0274	0.06916
TMC7	1515	0.027433	0.069228
ZCCHC11	1516	0.027446	0.069255
SUCLG1	1517	0.027478	0.069326
NonTargetingControlGuideForHuman_0427	1518	0.027529	0.027458
ANKRD27	1519	0.027533	0.069449
ZNF850	1520	0.027538	0.06946
SALL1	1521	0.027567	0.069535
NonTargetingControlGuideForHuman_0196	1522	0.027654	0.027593
PDE4A	1523	0.027659	0.069737
MRPL20	1524	0.0277	0.069843
SPCS1	1525	0.027723	0.069884
hsa-mir-4748	1526	0.027725	0.084905
LCN15	1527	0.027774	0.069997
GTF2I	1528	0.027795	0.070041
ZNF25	1529	0.027815	0.070094
PPFIBP2	1530	0.027836	0.070142
PSG8	1531	0.027861	0.070195
ZFAND2B	1532	0.027886	0.07026
KIAA2018	1533	0.027903	0.070301
KRTAP21-2	1534	0.027933	0.070368
TRIM37	1535	0.027945	0.070397
MACROD2	1536	0.027953	0.070411
hsa-mir-4745	1537	0.027954	0.085351
VDR	1538	0.027985	0.070482
EGFR	1539	0.028021	0.070572
QRICH2	1540	0.028045	0.070625
NOC4L	1541	0.028067	0.07068
hsa-mir-1202	1542	0.028082	0.085604
PLCH2	1543	0.028089	0.070728
PTCHD1	1544	0.028106	0.070765
COL4A3BP	1545	0.028114	0.070784
WDR55	1546	0.028137	0.070838
hsa-mir-3689e	1547	0.028149	0.051546
HPD	1548	0.028219	0.071024
CACNA1C	1549	0.028229	0.071044
CST5	1550	0.028258	0.071118
LDB2	1551	0.028267	0.071134
TRNT1	1552	0.028275	0.071151
hsa-mir-6777	1553	0.028279	0.086008
TMEM135	1554	0.028284	0.071179
REG4	1555	0.028301	0.071224
ACOXL	1556	0.028326	0.071282
UGGT2	1557	0.02836	0.071372
CR1L	1558	0.028367	0.071384
NonTargetingControlGuideForHuman_0676	1559	0.028374	0.028306
PCF11	1560	0.028398	0.071453
HAX1	1561	0.028459	0.071596
CHD5	1562	0.028468	0.071618
SLC52A3	1563	0.028479	0.071648
MMP27	1564	0.02853	0.071764
PLCB2	1565	0.028539	0.071786
ABHD17C	1566	0.028547	0.071806
TOX2	1567	0.028551	0.071819
DDX11	1568	0.028577	0.071867
BHMT	1569	0.028597	0.071919
PLCZ1	1570	0.028598	0.07192
STAB2	1571	0.028599	0.071921
KCTD4	1572	0.028621	0.07198
ANKRD46	1573	0.028632	0.072005
BIRC7	1574	0.028643	0.072027
C22orf29	1575	0.028647	0.072035
MICA	1576	0.028661	0.072067
BMP7	1577	0.028665	0.072077
TUBA1C	1578	0.028684	0.072124
PLD4	1579	0.028689	0.072136
ALDH1B1	1580	0.028709	0.072184
C12orf45	1581	0.028735	0.072253
ORC2	1582	0.028757	0.072307
RAC2	1583	0.028781	0.072364
AMBRA1	1584	0.028784	0.072373
PRKAG2	1585	0.028803	0.072414
BRINP1	1586	0.028806	0.072423
PABPC1L2B	1587	0.028827	0.028729
NonTargetingControlGuideForHuman_0994	1588	0.028843	0.028744
HIST1H2BD	1589	0.028868	0.072556
USP25	1590	0.028873	0.072565
SLC35F6	1591	0.028919	0.072667
EDDM3A	1592	0.028957	0.072754
DSC1	1593	0.028965	0.072768
SOX3	1594	0.028965	0.072769
hsa-mir-8057	1595	0.028984	0.087423
PTGES3	1596	0.029	0.072857
PLA2G4F	1597	0.029011	0.072887
hsa-mir-7978	1598	0.02903	0.028964
MAP2K2	1599	0.029057	0.073001
SPRYD4	1600	0.029084	0.073074
OR10A5	1601	0.029103	0.073112
MATN3	1602	0.029103	0.073112
PNMT	1603	0.029124	0.073163
KBTBD12	1604	0.029189	0.073315
CTSB	1605	0.029218	0.073381
TMEM200B	1606	0.029241	0.073429
CAMP	1607	0.02925	0.073453
DEF8	1608	0.029275	0.073516
PARP16	1609	0.02937	0.073736
GDE1	1610	0.029379	0.073758
hsa-mir-1278	1611	0.029396	0.073793
FAM46D	1612	0.029414	0.073833
F10	1613	0.029425	0.073853
KCNA7	1614	0.029439	0.073882
UTRN	1615	0.029459	0.073929
MRPL1	1616	0.029471	0.073962
FEZF2	1617	0.029512	0.074048
CERS3	1618	0.029517	0.074058
NBPF15	1619	0.029517	0.074059
CRYBB2	1620	0.029535	0.074103
SLC25A46	1621	0.029569	0.074177
KITLG	1622	0.029655	0.074374
ST6GALNAC4	1623	0.029665	0.074393
hsa-mir-548w	1624	0.029701	0.074481
COLGALT2	1625	0.029737	0.074573
FBXO47	1626	0.029747	0.074604
DTX3	1627	0.02976	0.074631
CIDEA	1628	0.029777	0.074666
OR10V1	1629	0.029795	0.074701
SLX4IP	1630	0.029803	0.074719
NOX3	1631	0.029832	0.074791
OR52I2	1632	0.029836	0.074798
ACOT6	1633	0.029847	0.074816
GPR162	1634	0.029885	0.074899
AKR1A1	1635	0.029886	0.074901
AGT	1636	0.029931	0.074995
SPATA13	1637	0.029963	0.075067
EVX1	1638	0.029977	0.0751
WWTR1	1639	0.029977	0.075103
UBR7	1640	0.030023	0.075204
TMC5	1641	0.030069	0.075317
SMUG1	1642	0.030082	0.075354
JUN	1643	0.030115	0.075422
SLC30A3	1644	0.030126	0.075454
KLC2	1645	0.030135	0.075475
TEX38	1646	0.030161	0.075537
SP100	1647	0.030207	0.075661
KIAA0430	1648	0.030253	0.075757
TSGA13	1649	0.030299	0.075857
HIST2H2AA3	1650	0.030308	0.075875
hsa-mir-595	1651	0.030317	0.090082
VNN2	1652	0.030344	0.075961
hsa-mir-6079	1653	0.030348	0.090151
LRRC15	1654	0.030391	0.076052
ASB15	1655	0.030406	0.07609
ATP6AP2	1656	0.030482	0.076262
MEF2D	1657	0.030527	0.076369
hsa-mir-4774	1658	0.030534	0.09053
HIP1R	1659	0.030555	0.076432
CSTL1	1660	0.030564	0.07645
LLPH	1661	0.030573	0.076468
SF3B2	1662	0.030592	0.076508
MYH3	1663	0.030599	0.076526
COL7A1	1664	0.030608	0.076544
FXYD6	1665	0.030614	0.076568
DHX30	1666	0.030619	0.076583
SLC1A1	1667	0.030652	0.076655
OR52K1	1668	0.030661	0.076672
MBNL1	1669	0.030712	0.076806
NonTargetingControlGuideForHuman_0049	1670	0.030719	0.030613
ATP6V1E2	1671	0.030752	0.076901
UBE2H	1672	0.030758	0.076911
C16orf45	1673	0.030766	0.076929
FZD4	1674	0.030804	0.077014
VWA5B2	1675	0.03081	0.077027
KIAA0754	1676	0.030837	0.077087
ZNF781	1677	0.030854	0.077135
TAS2R16	1678	0.030855	0.077135
GBA2	1679	0.030882	0.077196
APBB1	1680	0.030896	0.077231
KBTBD8	1681	0.030905	0.077252
NonTargetingControlGuideForHuman_0822	1682	0.030907	0.030804
ESX1	1683	0.030928	0.077306
NKAIN3	1684	0.030988	0.077443
SYTL2	1685	0.030992	0.077458
NonTargetingControlGuideForHuman_0407	1686	0.031001	0.030894
GPT	1687	0.031034	0.077545
SCARB2	1688	0.031039	0.077558
NUP54	1689	0.031058	0.077604
CETN1	1690	0.03108	0.07765
SEMG2	1691	0.031099	0.077693
NonTargetingControlGuideForHuman_0363	1692	0.031126	0.03102
IZUMO3	1693	0.031164	0.077849
MCHR1	1694	0.031172	0.077868
C6orf170	1695	0.031173	0.07787
ANKS3	1696	0.0312	0.077929
RAB22A	1697	0.031218	0.077965
THYN1	1698	0.03122	0.077972
BCL2A1	1699	0.031252	0.078051
DIO1	1700	0.031253	0.078052
SLC39A11	1701	0.03129	0.078135
MMP19	1702	0.031299	0.078161
PPIF	1703	0.031355	0.078286
C21orf58	1704	0.031369	0.078313
TMEM201	1705	0.031411	0.078398
CA8	1706	0.031422	0.078421
MIF4GD	1707	0.031425	0.078423
TMTC1	1708	0.031434	0.078441
AGFG2	1709	0.031476	0.078545
SEMA4C	1710	0.031493	0.078582
TTC14	1711	0.031493	0.078582
ITIH2	1712	0.0315	0.078596
DPY19L2	1713	0.031511	0.078621
TMA16	1714	0.031539	0.078691
HDLBP	1715	0.031556	0.078733
C5orf49	1716	0.031631	0.078902
PSMD2	1717	0.031663	0.078969
SLC38A4	1718	0.031677	0.078998
SIL1	1719	0.031706	0.079072
EVI2A	1720	0.031723	0.079112
S100A5	1721	0.03173	0.079125
PLA2R1	1722	0.031758	0.079185
hsa-mir-3682	1723	0.031761	0.092931
PSD	1724	0.031779	0.079229
UFL1	1725	0.031814	0.079316
hsa-mir-378b	1726	0.031856	0.093099
RAD21	1727	0.03186	0.079416
LAMTOR1	1728	0.031878	0.079455
hsa-mir-4761	1729	0.031896	0.093179
NECAB2	1730	0.031906	0.079525
GSTM2	1731	0.031937	0.079586
CPB1	1732	0.031958	0.079642
hsa-mir-21	1733	0.031978	0.093329
SIX2	1734	0.031985	0.079699
SLC4A1	1735	0.031998	0.079732
THEM6	1736	0.032027	0.079806
DRD2	1737	0.032039	0.079834
NAA10	1738	0.032044	0.079842
NEUROG2	1739	0.032102	0.07998
LAMB2	1740	0.032117	0.080007
SLC25A11	1741	0.032136	0.080056
TTC19	1742	0.032147	0.080078
ARMC2	1743	0.032165	0.080114
DTNBP1	1744	0.032182	0.080151
NonTargetingControlGuideForHuman_0694	1745	0.032205	0.032136
ZNF217	1746	0.03221	0.080223
FAM186A	1747	0.032216	0.080239
DYNLL1	1748	0.032228	0.080262
NonTargetingControlGuideForHuman_0576	1749	0.032236	0.032172
EPB41L5	1750	0.032237	0.080284
RD3	1751	0.032245	0.0803
ZNF439	1752	0.032255	0.080321
hsa-mir-3662	1753	0.032273	0.080372
AHSA2	1754	0.0323	0.080423
NENF	1755	0.032345	0.08052
SLITRK5	1756	0.032365	0.080569
CCDC82	1757	0.032411	0.080679
AMOTL1	1758	0.032421	0.080696
INPP5D	1759	0.032431	0.080726
ZNF296	1760	0.032457	0.080784
KRTAP9-6	1761	0.032463	0.080796
ZNF573	1762	0.032464	0.080798
CCDC42	1763	0.032478	0.080828
VPS37A	1764	0.032503	0.080882
KIAA0930	1765	0.032549	0.080995
SAP30L	1766	0.03258	0.081067
hsa-mir-223	1767	0.032589	0.094566
SLC16A9	1768	0.032595	0.081095
FAM13B	1769	0.032598	0.081099
ACP2	1770	0.032635	0.081184
IL3	1771	0.032689	0.081304
NXT2	1772	0.032732	0.081402
NonTargetingControlGuideForHuman_0947	1773	0.032744	0.032688
GLTPD1	1774	0.032752	0.081446
MIB1	1775	0.03278	0.081505
UGT2B28	1776	0.03278	0.081505
hsa-mir-450a-2	1777	0.032833	0.095047
C11orf65	1778	0.03287	0.081716
SP7	1779	0.032881	0.081754
NonTargetingControlGuideForHuman_0912	1780	0.032924	0.032881
OR11A1	1781	0.032934	0.081859
LAIR1	1782	0.032962	0.081919
ZBTB20	1783	0.032989	0.081988
C11orf21	1784	0.033008	0.082033
NKD1	1785	0.033057	0.082155
SPTAN1	1786	0.033079	0.082202
CLEC7A	1787	0.033098	0.082248
ARL4A	1788	0.033099	0.08225
CHUK	1789	0.033103	0.082253
PSMG2	1790	0.033107	0.082259
PPCS	1791	0.033113	0.082272
hsa-mir-4489	1792	0.033138	0.095655
KCNA5	1793	0.033208	0.082478
S100A4	1794	0.033229	0.082529
CAAP1	1795	0.033268	0.082611
ZNF837	1796	0.033283	0.082649
PLEKHO2	1797	0.033292	0.08267
RAB24	1798	0.033326	0.082736
PMFBP1	1799	0.033329	0.082742
SMG8	1800	0.033336	0.082756
OLIG2	1801	0.033375	0.082844
RACGAP1	1802	0.0334	0.082901
ADTRP	1803	0.033404	0.08291
CHMP5	1804	0.033418	0.082939
SRM	1805	0.03342	0.082949
ING2	1806	0.033433	0.082975
TMEM132E	1807	0.033466	0.083052
MAP3K6	1808	0.033472	0.083065
FAM118A	1809	0.033477	0.083075
TMPRSS5	1810	0.033491	0.083107
INSIG1	1811	0.033496	0.083118
C1orf86	1812	0.03351	0.083144
PLA2G4B	1813	0.033512	0.083147
SDAD1	1814	0.033528	0.083189
TMEM5	1815	0.03355	0.083242
MVB12B	1816	0.033558	0.083259
TRPM7	1817	0.033565	0.083274
NonTargetingControlGuideForHuman_0084	1818	0.033565	0.033514
MPP7	1819	0.033589	0.083332
LOC100127983	1820	0.033604	0.083361
SRFBP1	1821	0.03362	0.083403
NLRC3	1822	0.033672	0.083514
ABCA1	1823	0.033682	0.083531
SLC45A3	1824	0.033696	0.083562
AIDA	1825	0.033702	0.083579
NonTargetingControlGuideForHuman_0471	1826	0.033722	0.033669
PDE6D	1827	0.033741	0.083666
LUZP4	1828	0.033787	0.08378
TREML4	1829	0.033795	0.083798
DND1	1830	0.033848	0.083926
SIKE1	1831	0.033877	0.083987
C1GALT1	1832	0.033879	0.083993
PTPN7	1833	0.033886	0.084009
NonTargetingControlGuideForHuman_0992	1834	0.033894	0.033837
AXDND1	1835	0.033942	0.084123
TRUB1	1836	0.033996	0.084248
ZNF160	1837	0.034017	0.084298
LMOD3	1838	0.034062	0.084399
CAMK2N1	1839	0.034099	0.084471
MSX1	1840	0.034108	0.084489
ECHDC1	1841	0.034108	0.084489
RRN3	1842	0.034124	0.084518
hsa-mir-3119-1	1843	0.034174	0.097725
HERPUD2	1844	0.0342	0.084701
RGS1	1845	0.03421	0.084721
DVL3	1846	0.034219	0.084743
PHC1	1847	0.034246	0.084794
USP28	1848	0.034292	0.084897
CYR61	1849	0.034337	0.084999
IAPP	1850	0.034386	0.085117
CMSS1	1851	0.034471	0.085313
TOX	1852	0.034475	0.085324
C6orf203	1853	0.034501	0.085385
LYAR	1854	0.034506	0.085389
CTAGE4	1855	0.034516	0.085418
KRTAP27-1	1856	0.034521	0.08543
C12orf23	1857	0.03456	0.085525
MIOS	1858	0.034567	0.08554
IQGAP2	1859	0.034581	0.08557
hsa-mir-297	1860	0.034582	0.034524
PSAT1	1861	0.034618	0.085647
SLC19A1	1862	0.034635	0.085684
FGFR1OP	1863	0.034658	0.085732
RBM23	1864	0.034665	0.085744
ISM2	1865	0.034685	0.0858
FBXO42	1866	0.034702	0.085836
ALYREF	1867	0.03471	0.085847
CYP7A1	1868	0.034785	0.086018
HS3ST6	1869	0.034796	0.086046
KRT1	1870	0.03481	0.086078
ABCB10	1871	0.034842	0.086152
ATG13	1872	0.03486	0.086201
ZNF626	1873	0.034933	0.086371
BTN1A1	1874	0.03494	0.086387
T	1875	0.034973	0.086461
LUC7L	1876	0.034979	0.086472
RPA2	1877	0.034991	0.086503
QSOX1	1878	0.035025	0.08657
PTCD1	1879	0.035043	0.063628
PPP4R4	1880	0.035071	0.08668
SLC7A13	1881	0.035081	0.086702
hsa-mir-6773	1882	0.035088	0.099497
VWA5A	1883	0.035113	0.086776
TRIM28	1884	0.035116	0.086786
SAP18	1885	0.035162	0.086893
C20orf112	1886	0.035166	0.086903
UBAC1	1887	0.035208	0.086999
TACR3	1888	0.035219	0.087028
TRIM13	1889	0.035254	0.08711
PRKCQ	1890	0.0353	0.08721
ANXA10	1891	0.035322	0.087261
NonTargetingControlGuideForHuman_0921	1892	0.035348	0.035304
POLR2B	1893	0.035358	0.087345
NonTargetingControlGuideForHuman_0917	1894	0.035364	0.035314
GRM6	1895	0.035376	0.087385
FAM131A	1896	0.035391	0.087419
LRRTM4	1897	0.035393	0.087422
NonTargetingControlGuideForHuman_0303	1898	0.035395	0.035346
SLC11A2	1899	0.035474	0.087596
OR2L8	1900	0.035499	0.087659
ALG13	1901	0.035529	0.087717
SLC30A7	1902	0.035574	0.087821
GUCA2A	1903	0.035602	0.08789
FPR1	1904	0.035657	0.088023
hsa-mir-651	1905	0.035688	0.10068
TMEM194A	1906	0.035708	0.088124
ZNF735	1907	0.035712	0.088129
PLA2G4A	1908	0.035718	0.088145
P2RY10	1909	0.035734	0.08818
TOP3B	1910	0.035748	0.088204
NSDHL	1911	0.03579	0.088295
CARD16	1912	0.035803	0.088327
hsa-mir-4527	1913	0.035838	0.10095
PARVB	1914	0.035895	0.088538
NonTargetingControlGuideForHuman_0893	1915	0.035927	0.035859
LMLN	1916	0.035932	0.088622
TRNAU1AP	1917	0.035986	0.088752
OR5M8	1918	0.036046	0.088877
SLC5A4	1919	0.03609	0.088977
DPYSL3	1920	0.036124	0.089042
GOT1	1921	0.036188	0.089195
MDGA2	1922	0.036215	0.089262
FAM153A	1923	0.036219	0.08927
PCIF1	1924	0.036244	0.089312
NXF3	1925	0.036261	0.089356
MKX	1926	0.036264	0.089361
hsa-mir-146a	1927	0.036273	0.10182
TMCO5A	1928	0.036293	0.089425
RBM5	1929	0.036307	0.089461
GPR63	1930	0.036322	0.089494
NonTargetingControlGuideForHuman_0002	1931	0.036333	0.036262
SMAD2	1932	0.036383	0.089633
TACC3	1933	0.036398	0.089669
KMT2D	1934	0.036414	0.089698
ARHGEF33	1935	0.036416	0.089701
SMAD4	1936	0.036419	0.08971
HYLS1	1937	0.036444	0.089762
RPS6KA6	1938	0.036466	0.089807
hsa-mir-5579	1939	0.036488	0.10226
CSDE1	1940	0.036531	0.089942
KRT20	1941	0.036536	0.089949
hsa-mir-6862-1	1942	0.036547	0.10237
NonTargetingControlGuideForHuman_0857	1943	0.036568	0.036511
CCDC129	1944	0.036621	0.090142
OLIG3	1945	0.036641	0.090187
SLC5A12	1946	0.036673	0.090259
ARHGAP29	1947	0.036719	0.090367
UBE2L6	1948	0.036764	0.090478
PIDD	1949	0.036771	0.09049
NDUFA10	1950	0.03681	0.090583
hsa-mir-4791	1951	0.036852	0.10297
GPR133	1952	0.036856	0.090694
FLAD1	1953	0.036885	0.090767
NAE1	1954	0.036902	0.090798
IFIT1	1955	0.036947	0.090899
PACSIN1	1956	0.036993	0.090994
OR5AK2	1957	0.037015	0.091045
SCN4B	1958	0.037026	0.091066
NRROS	1959	0.037037	0.036974
ATP6V1F	1960	0.037039	0.091097
CTNNBIP1	1961	0.037067	0.091168
NOD2	1962	0.03713	0.091314
IL1RAPL2	1963	0.037176	0.09142
PEX13	1964	0.037191	0.091463
SLC25A4	1965	0.037203	0.091488
NLRP2	1966	0.037219	0.091523
UGT2A3	1967	0.037222	0.091528
APOBEC3C	1968	0.03724	0.091571
TRAK2	1969	0.037256	0.091603
KLHDC3	1970	0.037268	0.091636
ATHL1	1971	0.037297	0.091706
ZNF681	1972	0.037313	0.09174
MAATS1	1973	0.037359	0.091852
TSTD1	1974	0.037405	0.09196
MAP3K1	1975	0.037432	0.092024
SSPN	1976	0.037434	0.092029
COASY	1977	0.037444	0.092046
GABRA6	1978	0.037451	0.092059
SAMD10	1979	0.037486	0.092136
EFNB2	1980	0.0375	0.092166
PECAM1	1981	0.037538	0.09226
OR5M11	1982	0.037542	0.092269
ANKZF1	1983	0.037588	0.092368
MXRA5	1984	0.037591	0.092374
NonTargetingControlGuideForHuman_0548	1985	0.037631	0.037571
AIPL1	1986	0.037633	0.092465
KDM4C	1987	0.037635	0.092468
RGS12	1988	0.037664	0.09254
ING4	1989	0.037679	0.092574
hsa-mir-3659	1990	0.037704	0.10462
MB	1991	0.03776	0.092748
GDPD3	1992	0.037771	0.09277
NIPSNAP3A	1993	0.03779	0.092816
GABRR1	1994	0.0378	0.092841
PRDM14	1995	0.037816	0.092875
SACS	1996	0.037916	0.09311
[truncated: 19,672 more rows]
